# Supplementary material for: Comprehensive molecular characterization and comparison of venom proteins and transcripts in three Gloydius species from South Korea
Source: Sci Rep. 2026 Mar 6;16:12299. doi: 10.1038/s41598-026-40454-1 (PMC13079722; doi:10.1038/s41598-026-40454-1)
Supplement: Supplementary file 2 — Supplementary Material 2 [file 41598_2026_40454_MOESM2_ESM.xlsx]

## Sheet: Supplementary Table S1
Table S1. Target proteins expected from unique peptides identified via MALDI‒TOF mass spectrometry. Bold peptides represent unique sequences matched to transcripts identified in the assembled venom gland transcriptome (OTU). (U) indicates unique peptides found in target protein indicates unique peptides found in target protein. Matched transcript number is TBIU number.
Species	ID in gel	Venom protein name	ID	Unique peptides identified	Matched transcript number
G. brevicaudus	Gb1	Metalloprotease [Gloydius halys]	gi|4106001	FVELVLVADKGMVTK(U), TRMYELANNLNDIYR(U), KKHDNAQLLTAIDFNGPTIGYAYIASMCHPK(U), YMYIHVALVGVEIWSDGDKITVTPNVDDTLSSFAEWR(U), MFYSNEDEHKGMVLPGTK
		catrocollastatin precursor [Crotalus atrox]	gi|710354	NNGDLDKIKTR(U), KTDLLTR, MFYSNEDEHKGMVLPGTK
		keratin, type II cytoskeletal-like [Protobothrops mucrosquamatus]	gi|1002567295	SLNNQFASFIDKVR(U), KTDLLTR, MFYSNEDEHKGMVLPGTK
	Gb2	L-Amino acid oxidase (M-LAO) [Gloydius blomhoffii]	gi|15887054	DVNRASEQ(U), VTVVYQTPAK(U), YPVKPSEEGK(U), AARDVNRASEQ(U), SAGQLYEESLGK(U)
	Gb3	Plasminogen activator precursor [Gloydius brevicaudus]	gi|4102926	VFDHLDWIK(U), KILNEDEQTR(U), NFQMLFGVHSK(U), ILNEDEQTRDPK(U), DDEKDKDIMLIR(U)
		Chain A, Triflin	gi|71041900	RSVNPTASNMLK, NVDFDSESPR, MEWYPEAAANAER
		keratin, type II cytoskeletal 6C-like [Protobothrops mucrosquamatus]	gi|1002567300	NKYEDEINKR(U)
	Gb4	Plasminogen activator precursor [Gloydius brevicaudus]	gi|4102927	VFDHLDWIK(U), KILNEDEQTRDPKEK(U), NFQMLFGVHSK, DDEKDKDIMLIR
		Serine proteinase 2a [Agkistrodon contortrix contortrix]	gi|1180525205	KILNEDEQTREPK(U)
	Gb5	metalloprotease [Gloydius halys]	gi|4106007	ETDLLNR(U), YIELVVVADHGMFTK(U), YDSNLDTIR(U)	TBIU023073 TBIU042711 TBIU042712 TBIU042714 TBIU042716
	Gb6	metalloprotease [Gloydius brevicaudus]	gi|14794943	ERDLLHR(U), YNGDSDKIR(U), GSTGVVQDHSTINLR(U), YIELVIVADHGMFTK(U), IHHDNAMLLTAIDFDGPTIGLAYVGTMCKPK(U), QMVNTVDEIYSYMYIDVALAGLEIWSNEDLINVQPAAPHTLDSFGK(U)
		keratin, type II cytoskeletal 6A-like [Protobothrops mucrosquamatus]	gi|1002608303	AQYEDIAQK(U), FLEQQNK, TLNNKFASFIDKVR	TBIU013636 TBIU013637 TBIU013638 TBIU021074 TBIU021075 TBIU026586 TBIU040166 TBIU060354 TBIU100418
	Gb7	metalloproteinase, partial [Gloydius brevicaudus]	gi|14794943	ERDLLHR(U), YNGDSDKIR(U), GSTGVVQDHSTINLR(U), YIELVIVADHGMFTK(U), IHHDNAMLLTAIDFDGPTIGLAYVGTMCKPK(U)
	Gb8	Phospholipase A2, partial [Gloydius halys]	gi|2460033	SLLQFETLIMKVAKK(U), DNLNTYNDKKYWAFGAK
	Gb9	Fibrinogen clotting inhibitor A chain [Gloydius brevicaudus]	gi|4337050	MTWEDAER(U), IETSFPHVWIGLR(U)
	Gb10	Snaclec rhodocetin subunit alpha	gi|3287903	TWEEAER(U)
		putative homeodomain transcription factor 2 [Protobothrops mucrosquamatus]	gi|1002607626	SSANTGGRR(U)
		histone-lysine N-methyltransferase PRDM9-like [Protobothrops mucrosquamatus]	gi|1002590585	IGLSSIPR(U)
	Gb11	L-amino acid oxidase [Gloydius halys]	gi|38426271	DPGVLKYPVKPSEEGK, DVNRASEQ, ETDYEEFLEIAR, ETDYEEFLEIARNGLK, FDEIVGGMDK, FDEIVGGMDKLPTSMYR, FEPPLPPK, FWEDEGIHGGK	TBIU010012, TBIU007195
	Gb12	thrombin-like enzyme defibrase, partial [Gloydius ussuriensis]	gi|31322297	KNDEVLDKDIMLIK, KVLNEDEQTRNPK, VIGGDECNINEHR, VLNEDEQTRNPK	TBIU013081, TBIU006060,TBIU006062
	Gb13	thrombin-like enzyme defibrase, partial [Gloydius ussuriensis]	gi|21305551	KPEIQNEIVDLHNSLR, KPEIQNEIVDLHNSLRR, MEWYPEAAANAER, RSVNPTASNMLK, SVNPTASNMLK ,SVNPTASNMLKMEWYPEAAANAER, WTDIIHIWHDEYK
	Gb14	acidic phospholipase A2, partial [Gloydius shedaoensis]	gi|38146948	DNIDTYDNKYWFFPAK, YWFFPAK
	Gb15	M-LAO [Gloydius blomhoffii]	gi|15887054	FWEDEGIHGGK, IKFEPPLPPK, KFWEDEGIHGGK, NAEKVTVVYQTPAK, SAGQLYEESLGK, STTDLPSR, VTVVYQTPAK	TBIU007195
	Gb16	thrombin-like enzyme defibrase, partial [Gloydius ussuriensis]	gi|31322297	KNDEVLDKDIMLIK, KVLNEDEQTRNPK, NDEVLDKDIMLIK, VLNEDEQTRNPK	TBIU013081 TBIU013082
	Gb17	M-LAO [Gloydius blomhoffii]	gi|15887054	SAGQLYEESLGK, STTDLPSR	TBIU007195
		ablomin [Gloydius blomhoffii]	gi|21305551	SVNPTASNMLK
G. intermedius	Gi1	Serine protease 1 [Gloydius intermedius]	gi|1240181215	KVPNEDEQKR(U), FLVALYHSR(U), VFDHLDWIK(U), VPYPEFGLPATSR(U)	TBIU056679, TBIU045525, TBIU065586
	Gi2	serine protease 1 [Gloydius intermedius]	gi|1240181215	LGMHSKK(U), KVPNEDEQKR(U), FLVALYHSR(U), VFDHLDWIK(U), SIIAGNTDVSCPP(U), VPYPEFGLPATSR(U)	TBIU056679, TBIU045525, TBIU065586
	Gi3	serine protease 1 [Gloydius intermedius]	gi|1240181215	LGMHSKK(U), KVPNEDEQKR(U), FLVALYHSR(U), VFDHLDWIK(U), VPYPEFGLPATSR(U)	TBIU056679, TBIU045525, TBIU065586
	Gi4	serine protease 1 [Gloydius intermedius]	gi|1240181215	LGMHSKK(U), KVPNEDEQKR(U), VFDHLDWIK(U), SIIAGNTDVSCPP(U), VPYPEFGLPATSR(U)	TBIU056679, TBIU045525, TBIU065586
	Gi5	serine protease 1 [Gloydius intermedius]	gi|1240181215	KVPNEDEQKR(U), VFDHLDWIK(U), SIIAGNTDVSCPP(U), VPYPEFGLPATSR(U)	TBIU045525, TBIU065586
	Gi6	Cystein-rich seceretory protein Da-CRPa [Deinagkistrodon acutus]	gi|190195337	SVDFDSESPR(U), CIEEHSSRDSR(U), RSVNPTASNMLK, MEWYPEAAANAER, KPEIQNEIVDLHNSLRR
		Serine proteinase 13g [Agkistrodon piscivorus]	gi|1041577257	KILNEDEQTRNPKEK(U)
		venom plasminogen activator precursor [Trimeresurus stejnegeri]	gi|885976	KILNEDEQTRDPK(U)
	Gi7	Serine protease 13g [Agkistrodon piscivorus]	gi|1041577257	KILNEDEQTRNPKEK(U), DKDIMLIR	TBIU056679,TBIU062706
		plasminogen activator precursor [Gloydius brevicaudus]	gi|4102926	KILNEDEQTRDPKEK(U), DKDIMLIR	TBIU056679,TBIU062706
	Gi8	Thrombin-like enzyme defibraseb, partial [Gloydius saxatilis]	gi|31322299	KVLNEDEQTRNPKEK(U), KNDEVLDKDIMLIK(U), VSNSEHIVPLSLPSSPPSVGSVCHIMGWGSITPIK(U), LGVHSKK	TBIU006977,TBIU006978, TBIU013081, TBIU013082
	Gi9	acidic phospholipase A2, partial [Gloydius shedaoensis]	gi|38146948	DNIDTYDNKYWFFPAK(U), SLVQFETLIMKIAGR(U)	TBIU113004
	Gi10	vascular endothelial growth factor precursor [Bothrops insularis]	gi|15072460	SVGREIMR(U), RNPEEGEPR(U)	TBIU034502
		acidic phospholipase A2, partial [Gloydius shedaoensis]	gi|38146948	SLVQFETLIMK(U), DNIDTYDNKYWFFPAK(U)	TBIU113004
	Gi11	Phospholipase A2, Chain R	gi|230255	SLVQFETLIMK(U)	TBIU113004
	Gi12	thrombin-like enzyme defibrase, partial [Gloydius ussuriensis]	gi|1240181215	SIIAGNTDVSCPP, VFDHLDWIK, VPYPEFGLPATSR	TBIU065586
		pallabin (plasmid) [Gloydius halys]	gi|4006844	LVIGGDECNINEHR
	Gi13	acidic phospholipase A2, partial [Gloydius shedaoensis]	gi|1240181219	AAKPELPATSR, EDEKDKDIMLIR, GNIHIFLGVHSLK	TBIU006973, TBIU014474
					TBIU062706
		serine protease 1 [Gloydius intermedius]	gi|1240181215	KVPNEDEQKR, VFDHLDWIK, VPYPEFGLPATSR
	Gi14	Phospholipase A2, Chain R	gi|1240181215	FLVALYHSR, SIIAGNTDVSCPP	TBIU045525
	Gi15	vascular endothelial growth factor precursor [Bothrops insularis]	gi|1240181227	EPGVYTK, KNNDELDKDIMLIR, KVLNEDEQTRDPK, NNDELDK, NNDELDKDIMLIR, VLNEDEQTRDPK, VLNEDEQTRDPKEK	TBIU112218 TBIU013081
	Gi16	thrombin-like enzyme defibrase, partial [Gloydius ussuriensis]	gi|31322297	KNDEVLDKDIMLIK, KVLNEDEQTRNPK	TBIU013081 TBIU013082
	Gi17	ablomin [Gloydius blomhoffii]	gi|21305551	KPEIQNEIVDLHNSLRR, MEWYPEAAANAER, SVNPTASNMLK,
		thrombin-like enzyme defibrase, partial [Gloydius ussuriensis]	gi|31322297	VLNEDEQTRNPK, NDEVLDKDIMLIK, KVLNEDEQTRNPK
		thrombin-like enzyme defibrase, partial [Gloydius ussuriensis]	gi|1240181227	EPGVYTK, VLNEDEQTRDPK, KVLNEDEQTRDPK
	Gi18	L-amino acid oxidase [Gloydius halys]	gi|38426271	LPTSMYR, FDEIVGGMDK, FWEDEGIHGGK, HDDIFAYEKR, IKFEPPLPPK, IYFAGEHTAEAHGWIDSTIK, KFWEDEGIHGGK, NDKEDWYANLGPMR, NDKEDWYANLGPMR, NDKEDWYANLGPMRLPEK, RFDEIVGGMDKLPTSMYR, SAGQLYEESLGK, STTDLPSR, TYRNDKEDWYANLGPMR, VHLNAQVIK, VTVVYQTPAK, YPVKPSEEGK	TBIU010012 TBIU007195
	Gi19	C-type lectin beta [Gloydius intermedius]	gi|651209613	VFQKEMTWEEAEKFCTQQHK, YDFVWIGLNNIWHECMVEWIDGTR
		mamushigin beta [Gloydius blomhoffii]	gi|3882119	EMTWEDAEK, VFQKEMTWEDAEK
	Gi20	vascular endothelial growth factor isoform GtVF1 precursor [Gloydius tsushimaensis]	gi|606212027	NPEEGEPR	TBIU034502
	Gi21	venom plasminogen activator precursor 2 [Gloydius intermedius]	gi|1240181227	EPGVYTK, KVLNEDEQTRDPK, NNDELDKDIMLIR	TBIU112218
		venom plasminogen activator precursor 2 [Gloydius intermedius]	gi|31322297	VIGGDECNINEHR, KVLNEDEQTRNPK
	Gi22	venom plasminogen activator precursor 2 [Gloydius intermedius]	gi|1240181227	VLNEDEQTRDPK, KVLNEDEQTRDPK
		venom plasminogen activator precursor 4 [Gloydius intermedius]	gi|1240181231	VFDYIDWIK
		thrombin-like enzyme defibrase, partial [Gloydius ussuriensis]	gi|31322297	VLNEDEQTRNPK
G. ussuriensis	Gu1	vascular apoptosis-inducing protein 2A [Crotalus atrox]	gi|144905068	NNGDLDKIK(U), KTDLLTRK(U), MYELANTVNDIYR(U), MFYSNEDEHKGMVLPGTK(U)
	Gu2	keratin, type I cytoskeletal 19-like isoform X1 [Protobothrops mucrosquamatus]	gi|1002572370	LAADDFR(U), VTMQNLNDR(U)	TBIU015522, TBIU015523, TBIU015524, TBIU029449, TBIU029450, TBIU099729, TBIU117929,
	Gu3	Keratin, type II cytoskeletal cochleal-like [Crotalus adamanteus]	gi|387016582	NLDLDSIIAEVK(U), FLEQQNK	TBIU013636, TBIU013637, TBIU013638, TBIU021074, TBIU021075, TBIU026586, TBIU040166, TBIU060354, TBIU100418
		metalloproteinase-disintegrin-like protein [Agkistrodon contortrix laticinctus]	gi|2231613	ATDLLKR(U)
		Snake venom metalloproteinase basparin-A; Short=SVMP	gi|50400289	AYIATMCDPK(U)
	Gu4	metalloproteinase-disintegrin-like protein [Agkistrodon contortrix laticinctus]	gi|2231613	ATDLLKRK(U)
		berythractivase [Bothrops erythromelas]	gi|17865171	KYVEFVVVLDHGMYK(U)	TBIU000459
	Gu5	metalloproteinase-disintegrin-like protein [Agkistrodon contortrix laticinctus]	gi|2231613	ATDLLKR(U)
		Snake venom metalloproteinase basparin-A; Short=SVMP	gi|50400289	AYIATMCDPK(U)
		disintegrin [Lachesis mutus]	gi|262955	ARGDNPDDR(U)	TBIU011651, TBIU011652, TBIU011653, TBIU011655, TBIU011656, TBIU011657, TBIU011658, TBIU011659, TBIU011660, TBIU011661, TBIU011662, TBIU033726, TBIU046147, TBIU078888
	Gu6	metalloprotease [Gloydius halys]	gi|4106007	YIELVVVADHGMFTKYDSNLDTIR(U), ETDLLNR, TWVHELVNSINEFYR	TBIU023073
		metalloproteinase precursor [Gloydius halys]	gi|92087833	YIELVIVADHGMFTK(U), YDSNLDTIR, TWVHELVNSINEFYR	TBIU042711. TBIU042712, TBIU042714, TBIU042716
	Gu7	cysteine-rich seceretory protein Bs-CRP [Bothriechis schlegelii]	gi|190195305	DSRVIEGIK(U), RSVNPTASNMLK, MEWYPEAAANAER, KPEIQNEIVDLHNSLRR
		metalloprotease [Gloydius halys]	gi|4106007	YDSNLDTIR(U), TWVHELVNSINEFYR(U), YIELVVVADHGMFTK	TBIU042711. TBIU042712, TBIU042714, TBIU042716
	Gu8	phospholipase A2, partial [Gloydius halys]	gi|2460033	SLLQFETLIMKVAKK(U), DNLNTYNDKKYWAFGAK
	Gu9	Neutral phospholipase A2 agkistrodotoxin	gi|129437	NLLQFNK(U), MIKEETGK(U), SDIYSYSLK(U), RNLDTYNNGYMFYR(U)	TBIU042629, TBIU104985
	Gu10	Neutral phospholipase A2 agkistrodotoxin	gi|129437	NLLQFNKMIK(U), MIKEETGK(U), SDIYSYSLK(U), RNLDTYNNGYMFYRDSK(U)	TBIU042629, TBIU104985
	Gu11	M-LAO [Gloydius blomhoffii]	gi|15887054	EGWYANLGPMRLPEK
		L-amino acid oxidase [Gloydius halys]	gi|38426271	EDWYANLGPMR, EDWYANLGPMRLPEK
	Gu12	hypothetical protein [Gloydius blomhoffii]	gi|406609994	LYSGLTATSR, RLYSGLTATSR, RLYSGLTATSRR, SVVFHDEQR, WDEDVMLIK
	Gu13	Chain A, Snake-venom Thrombin-like Enzyme	gi|383280398	LDSPVKNSK
		calobin [Gloydius ussuriensis]	gi|1389589	APYPEFGLPATSR
	Gu14	thrombin-like enzyme defibrase, partial [Gloydius ussuriensis]	gi|31322297	KNDEVLDKDIMLIK, KVLNEDEQTRNPK, VIGGDECNINEHR	TBIU013081
	Gu15	phospholipase A2, partial [Gloydius halys]	gi|2460025	WDDYTYSWK, LTGCDPKWDDYTYSWK	TBIU011292 TBIU011293 TBIU042629
		halyxin A-chain precursor [Gloydius halys]	gi|10441756	TWAEAER
		mamushigin beta [Gloydius blomhoffii]	gi|3882119	EMTWEDAEK
	Gu16	Neutral phospholipase A2 agkistrodotoxin	gi|129437	MIKEETGK, NLDTYNNGYMFYRDSK, RNLDTYNNGYMFYR, SDIYSYSLK
	Gu17	fibrinogen clotting inhibitor B chain	gi|4337052	STNNKWR
		Neutral phospholipase A2 agkistrodotoxin	gi|129437	NLLQFNK
		serine protease 3 [Gloydius intermedius]	gi|1240181219	AAKPELPATSR
	Gu18	phospholipase A2, partial [Gloydius halys]	gi|2460025	DNLKTYK, LTGCDPKWDDYTYSWK, WDDYTYSWK, SLLQFRK	TBIU042630 TBIU042632, TBIU011292 TBIU011293 TBIU042629

## Sheet: Supplementary Table S2
Supplementary Table S2. Target proteins are expected to be identified from the protein identified using MALDI-TOF mass spectrometry. Mean intensity as estimated by Image J software.
Species	No.	Name	Intensity
G.brevicaudus	Gb1	metalloprotease [Gloydius halys]	0.225	0.3515
	Gb5	metalloprotease [Gloydius halys]	0.0577
	Gb6	metalloprotease [Gloydius brevicaudus]	0.0191
	Gb7	metalloproteinase, partial [Gloydius brevicaudus]	0.0497
	Gb2	L-Amino acid oxidase (M-LAO) [Gloydius blomhoffii]	0.0244	0.0562
	Gb11	L-amino acid oxidase [Gloydius halys]	0.0182
	Gb15	M-LAO [Gloydius blomhoffii]	0.002
	Gb17	M-LAO [Gloydius blomhoffii]	0.0116
	Gb3	Plasminogen activator precursor [Gloydius brevicaudus]	0.0318	0.0434
	Gb4	Plasminogen activator precursor [Gloydius brevicaudus]	0.0116
	Gb8	Phospholipase A2, partial [Gloydius halys]	0.0254	0.0354
	Gb14	acidic phospholipase A2, partial [Gloydius shedaoensis]	0.01
	Gb9	Fibrinogen clotting inhibitor A chain [Gloydius brevicaudus]	0.0151	0.0151
	Gb10	Snaclec rhodocetin subunit alpha	0.0271	0.0271
	Gb12	thrombin-like enzyme defibrase, partial [Gloydius ussuriensis]	0.0056	0.0147
	Gb16	thrombin-like enzyme defibrase, partial [Gloydius ussuriensis]	0.0091
	Gb13	ablomin [Gloydius blomhoffii]	0.0132	0.0132
G.intermedius	Gi1	Serine protease 1 [Gloydius intermedius]	0.0367	0.2088
	Gi2	Serine protease 1 [Gloydius intermedius]	0.0591
	Gi3	Serine protease 1 [Gloydius intermedius]	0.0486
	Gi4	Serine protease 1 [Gloydius intermedius]	0.0237
	Gi5	Serine protease 1 [Gloydius intermedius]	0.0211
	Gi7	Serine protease 13g [Agkistrodon piscivorus]	0.0196
	Gi6	Cystein-rich seceretory protein Da-CRPa [Deinagkistrodon acutus]	0.0172	0.0172
	Gi8	Thrombin-like enzyme defibraseb, partial [Gloydius saxatilis]	0.0348	0.0559
	Gi12	thrombin-like enzyme defibrase, partial [Gloydius ussuriensis]	0.0039
	Gi16	thrombin-like enzyme defibrase, partial [Gloydius ussuriensis]	0.0172
	Gi9	acidic phospholipase A2, partial [Gloydius shedaoensis]	0.0892	0.1631
	Gi11	Phospholipase A2, Chain R	0.0436
	Gi13	acidic phospholipase A2, partial [Gloydius shedaoensis]	0.0132
	Gi14	Phospholipase A2, Chain R	0.0171
	Gi10	vascular endothelial growth factor precursor [Bothrops insularis]	0.0263	0.0581
	Gi15	vascular endothelial growth factor precursor [Bothrops insularis]	0.0172
	Gi20	vascular endothelial growth factor isoform GtVF1 precursor [Gloydius tsushimaensis]	0.0146
	Gi17	ablomin [Gloydius blomhoffii]	0.012	0.012
	Gi18	L-amino acid oxidase [Gloydius halys]	0.0101	0.0101
	Gi19	C-type lectin beta [Gloydius intermedius]	0.0141	0.0141
	Gi21	venom plasminogen activator precursor 2 [Gloydius intermedius]	0.0066	0.0162
	Gi22	venom plasminogen activator precursor 2 [Gloydius intermedius]	0.0096
G.ussuriensis	Gu1	vascular apoptosis-inducing protein 2A [Crotalus atrox]	0.0512	0.0512
	Gu2	keratin, type I cytoskeletal 19-like isoform X1 [Protobothrops mucrosquamatus]	0.0233	0.0541
	Gu3	Keratin, type II cytoskeletal cochleal-like [Crotalus adamanteus]	0.0308
	Gu4	metalloproteinase-disintegrin-like protein [Agkistrodon contortrix laticinctus]	0.0292	0.1164
	Gu5	metalloproteinase-disintegrin-like protein [Agkistrodon contortrix laticinctus]	0.0271
	Gu6	metalloprotease [Gloydius halys]	0.0601
	Gu7	cysteine-rich seceretory protein Bs-CRP [Bothriechis schlegelii]	0.0182	0.0182
	Gu8	phospholipase A2, partial [Gloydius halys]	0.0655	0.1615
	Gu15	phospholipase A2, partial [Gloydius halys]	0.0129
	Gu18	phospholipase A2, partial [Gloydius halys]	0.0149
	Gu9	Neutral phospholipase A2 agkistrodotoxin	0.0149
	Gu10	Neutral phospholipase A2 agkistrodotoxin	0.0422
	Gu16	Neutral phospholipase A2 agkistrodotoxin	0.0111
	Gu11	M-LAO [Gloydius blomhoffii]	0.0221	0.0221
	Gu12	hypothetical protein [Gloydius blomhoffii]	0.0071	0.0071
	Gu13	Chain A, Snake-venom Thrombin-like Enzyme	0.0153	0.021
	Gu14	thrombin-like enzyme defibrase, partial [Gloydius ussuriensis]	0.0057
	Gu17	fibrinogen clotting inhibitor B chain	0.0023	0.0023

## Sheet: Supplementary Table S3
Supplementary Table S3. BUSCO analysis was used to assess the completeness and accuracy of the transcriptome assembly based on conserved single-copy orthologs
		G. brevicaudus	G. intermedius	G. ussuriensis
NGS	Total read bases (Gb)	14.33	12.65	11.77
	Total reads (M)	94.87	83.79	77.95
	Q20/30 (%)	97.85/94.76	98.03/95.19	98.03/95.17
Assemble	Total genes	460264	364832	385189
	Total transcripts	577817	475530	509055
	GC percent (%)	40.64	41.13	40.64
	BUSCO analysis	2096	2121	2107
	Number of CDS	164857	164511	166448
1. Q = -10log10P, where P is the probability of an erroneous base call
2. BUSCO represents the selection of lineage-specific sets of Benchmarking Universal Single-Copy Orthologs

## Sheet: Supplementary Table S4
Supplementary Table S5. List of significantly differentially expressed OTUs identified in volcano plot analysis
Colored TBIU list from volcano plot of Gb/Gi							Colored TBIU list from volcano plot of Gu/Gi							Colored TBIU list from volcano plot of Gu/Gb
Gene Id	GeneName	Value_1	Value_2	log2fc	p-value		Gene Id	GeneName	Value_1	Value_2	log2fc	p-value		Gene Id	GeneName	Value_1	Value_2	log2fc	p-value
TBIU045015	Pla2g2e	0	661	16.1	0.0385299		TBIU039114	IX/X-bp subunit A	1630	0	-17.6	0.048547		TBIU148701	svPLA2	2080	8.49	-7.94	0.004574
TBIU081057	svPLA2 homolog	3.86	2580	9.38	0.0482207		TBIU039113	IX/X-bp subunit A	3100	0	-18.5	0.037118		TBIU184044	svPLA2	8.51	386	5.5	0.034601
TBIU019507	SVSP	0	768	16.3	0.0356477		TBIU039107	IX/X-bp subunit B	6870	0	-19.7	0.026631		TBIU184045	svPLA2	889	120000	7.07	0.00839
TBIU035132	SLA_GLOBR	1570	0	-17.2	0.0245533		TBIU035133	IX-bp subunit A	2080	0	-17.9	0.043918		TBIU184046	svPLA2	2.13	8630	12	0.00026
TBIU035135	SLA_GLOBR	1090	0	-16.7	0.0296221		TBIU035134	SLA_GLOBR	3700	0	-18.8	0.034503		TBIU042631	svPLA2	4370	15.5	-8.14	0.003764
TBIU200217	SLB_GLOBR	1760	0	-17.4	0.0231186		TBIU191670	SVMP	2100	0	-17.9	0.043756		TBIU081057	svPLA2 homolog	4.27	1470	8.43	0.003506
TBIU190787	SVMP	505	0	-15.6	0.0443971		TBIU197662	SVMP	5770	0	-19.4	0.028632		TBIU039113	IX/X-bp subunit A	46.5	1730	5.22	0.037037
TBIU194984	SVMP	5910	0	-19.1	0.0122553		TBIU197663	SVMP	13600	0	-20.6	0.019997		TBIU027938	IX/X-bp subunit B	6840	3.27	-11	0.000469
TBIU194985	SVMP	353000	90.4	-11.9	0.0171944		TBIU197666	SVMP	9070	0.83	-13.4	0.033609		TBIU027937	IX/X-bp subunit B	467	0	-15.6	0.002174
TBIU197209	SVMP	945	0	-16.5	0.0319809		TBIU197667	SVMP	23800	0	-21.5	0.015821		TBIU035765	SLA_GLOBL	33	0	-11.8	0.043411
TBIU197663	SVMP	4600	0	-18.8	0.0139708		TBIU197668	SVMP	247000	25.6	-13.2	0.026113		TBIU039110	SLA_GLOBL	7810	0	-19.7	8.65e-05
TBIU197666	SVMP	9890	0	-19.9	0.00936684		TBIU197852	SVMP	187000	79.9	-11.2	0.046808		TBIU033503	SLA_GLOBL	39.4	0	-12	0.036076
TBIU197667	SVMP	7500	1.04	-12.8	0.0164854		TBIU214822	SVMP	11400	0	-20.4	0.021549		TBIU035132	SLA_GLOBR	1730	1.92	-9.82	0.001637
TBIU197852	SVMP	84000	75.9	-10.1	0.0333649		TBIU041910	SVMP	18900	7.24	-11.3	0.04626		TBIU035134	SLA_GLOBR	7.59	3280	8.76	0.002379
TBIU208070	SVMP	117000	133	-9.77	0.0375624		TBIU015688	SVMP	8450	0	-20	0.024414		TBIU035135	SLA_GLOBR	1210	0	-17	0.000732
TBIU214821	SVMP	2580	0	-17.9	0.0189056		TBIU046146	SVMP	18900	0.83	-14.5	0.024738		TBIU193974	SLB_GLOBL	3210	25.2	-6.99	0.009292
TBIU214822	SVMP	688	0	-16	0.0377606		TBIU046209	SVMP	84700	10.8	-12.9	0.029396		TBIU032146	SLB_GLOBL	3180	4.63	-9.43	0.001778
TBIU015690	SVMP	445	0	-15.4	0.047382		TBIU011653	SVMP	32000	0	-21.9	0.013991		TBIU032153	SLB_GLOBL	1550	2.29	-9.4	0.001859
TBIU015688	SVMP	2250	0	-17.7	0.020327		TBIU011661	SVMP	9210	0	-20.1	0.023551		TBIU032154	SLB_GLOBL	2690	45.2	-5.9	0.021554
TBIU046146	SVMP	991	0	-16.5	0.0311952		TBIU078888	SVMP	91100	0	-23.4	0.009033		TBIU032143	SLB_GLOBL	13800	7.02	-10.9	0.000461
TBIU046209	SVMP	33300	8.32	-12	0.0174184		TBIU070290	SVMP	1830	0	-17.7	0.04631		TBIU032145	SLB_GLOBL	334	0.953	-8.45	0.006797
TBIU011661	SVMP	901	0	-16.4	0.032789		TBIU011657	SVMP	19200	0	-21.1	0.017312		TBIU032156	SLB_GLOBL	12200	12.3	-9.95	0.000919
TBIU041911	SVMP	23800	7.14	-11.7	0.0194814		TBIU003237	SVMP	2700	0	-18.3	0.039376		TBIU035137	SLB_GLOBL	92.3	0	-13.3	0.013773
TBIU078888	SVMP	47500	0	-22.1	0.00412202		TBIU046148	SVMP	2850	0	-18.4	0.038481		TBIU032151	SLB_GLOBL	2830	0.943	-11.6	0.000593
TBIU023194	SVMP	1220	0	-16.8	0.0280037		TBIU003239	SVMP	1690	0	-17.6	0.047866		TBIU174652	SVMP	546	0	-15.8	0.001817
TBIU003238	SVMP	3770	0	-18.5	0.0155196		TBIU015687	SVMP	23200	3.32	-12.8	0.03129		TBIU178295	SVMP	1.06	182	7.42	0.013536
TBIU070290	SVMP	11900	0	-20.1	0.00848538		TBIU011654	SVMP	2500	0	-18.2	0.04064		TBIU194984	SVMP	6530	162	-5.33	0.032901
TBIU041912	SVMP	111000	64.6	-10.8	0.0263362		TBIU015682	SVMP	3870	0	-18.8	0.033835		TBIU198866	SVMP	16.5	590	5.16	0.041316
TBIU106559	SVMP	590	0	-15.8	0.0408877		TBIU025261	SVMP	1850	0	-17.8	0.046106		TBIU205702	SVMP	70.2	0	-12.9	0.018748
TBIU046148	SVMP	133000	0	-23.6	0.00241075		TBIU011659	SVMP	2000	0	-17.9	0.044643		TBIU015690	SVMP	492	0	-15.7	0.002048
TBIU017697	SVMP	444	0	-15.4	0.0474378		TBIU000459	SVMP	96700	4.15	-14.5	0.019012		TBIU011653	SVMP	8.98	5970	9.38	0.001546
TBIU015687	SVMP	15100	0	-20.5	0.00750642		TBIU011651	SVMP	2470	0	-18.2	0.040851		TBIU018699	SVMP	2.13	128	5.9	0.031652
TBIU046145	SVMP	3770	0	-18.5	0.0155218		TBIU011652	SVMP	12800	0	-20.6	0.020524		TBIU031341	SVMP	0	176	14	0.006641
TBIU027643	SVMP	1020	0	-16.6	0.0307437		TBIU011658	SVMP	11900	3.32	-11.8	0.04129		TBIU106559	SVMP	652	10.4	-5.98	0.021364
TBIU015682	SVMP	3750	0	-18.5	0.0155629		TBIU027642	SVMP	2200	0	-18	0.042885		TBIU041909	SVMP	53.2	0	-12.5	0.025623
TBIU000459	SVMP	36000	19.8	-10.8	0.026231		TBIU065834	SVMP	2350	0	-18.1	0.0417		TBIU042714	SVMP	0	384	15.1	0.002711
TBIU011651	SVMP	931	0	-16.5	0.0322136		TBIU117286	SVMP	3530	0	-18.7	0.035166		TBIU003237	SVMP	3.2	1070	8.38	0.003908
TBIU011652	SVMP	2170	0	-17.7	0.0206813		TBIU015680	SVMP	6200	0	-19.5	0.027783		TBIU018698	SVMP	19.2	571	4.9	0.048026
TBIU011658	SVMP	754	0	-16.1	0.0359677		TBIU046147	SVMP	49400	0	-22.5	0.011662		TBIU046148	SVMP	146000	485	-8.24	0.003342
TBIU027642	SVMP	7680	0	-19.5	0.0106895		TBIU041905	DIDA_AGKCO	34900	1.64	-14.4	0.023135		TBIU017697	SVMP	491	4.01	-6.94	0.012189
TBIU065834	SVMP	776	0	-16.2	0.035431		TBIU041901	DIDA_AGKCO	34700	1.65	-14.4	0.023183		TBIU003239	SVMP	0	528	15.6	0.001889
TBIU024077	SVMP	1130	1.04	-10.1	0.0444025		TBIU042631	svPLA2	0	16600	20.3	0.01839		TBIU011654	SVMP	0	704	16	0.001359
TBIU117286	SVMP	3920	0	-18.5	0.0151975		TBIU032150	SLB_GLOBL	0	2310	17.5	0.042031		TBIU027643	SVMP	1130	0	-16.9	0.000794
TBIU062741	SVMP	12300	17.7	-9.44	0.0436656									TBIU058549	SVMP	0	32.1	11.6	0.044911
TBIU011655	SVMP	2120	0	-17.6	0.02095									TBIU046216	SVMP	164	2.16	-6.25	0.023774
TBIU015680	SVMP	1640	0	-17.3	0.0240056									TBIU011660	SVMP	61.4	0	-12.7	0.02149
TBIU038235	VAP	1140	0	-16.7	0.0290438									TBIU011655	SVMP	2340	0	-17.9	0.000343
														TBIU055173	SVMP	8.23	503	5.93	0.025662
														TBIU157438	SVSP	106	0	-13.5	0.011733
														TBIU019507	SVSP	0	34.9	11.7	0.040676

## Sheet: Supplementary Table S5
Table S5. The venom coding sequence and the deduced amino acid sequence matched with the target venom protein. Bold letters in the amino acid sequence indicate peptides found in Supplementary Table 1. Bold letters in the nucleotide sequence indicate matched sequences with mRNA sequencing.
Venom protein classes	Protein ID identified from 2-DE and MALDI-TOF analysis	OTUs identified in RNA sequencing	Deduced amino acid sequence analyzed from MALDI-TOF	Identified sequences (matched sequences are highlighted in red letters)
SVMP	AAD02652.1	TBIU041912 TBIU041911 TBIU194985 TBIU046148	MIQVLLVTICLAAFPYQGSSIILESGNVNDYEVVYPRKVTALPKGAVQPKYEDAMQYEFKVNGEPVVLLHLGKNKQLFSKDYSETHYSPDGREITTNPPVEDHCYYHGRIENDADSTRSISACNGLKGHFKLQGETYLIEPLKLSDSEAHAVYKYENILKEDEAPKMCGVTQNWESYEPIKKASQLNLTPEQQRYNPFRFVELVLVADKGMVTKNNGDLNKIKTRMYELANNLNDIYRYMYIHVALVGVEIWSDGDKITVTPNVDDTLSSFAEWRKTHLLTRKKHDNAQLLTAIDFNGPTIGYAYIASMCHPKRSVGIVQDYSPINLVLSVVMAHEMGHNLGIHHDHSYCSCGDYACIMGATISHEPSTFFSNCSYIQCWDFIMDHNPECIVNEPLGTD…	ATGATCCAAGTTCTCTTGGTGACTATATGCTTAGCAGCTTTTCCATATCAAGGGAGCTCTATAATCCTGGAATCTGGGAACGTGAATGATTATGAAGTAGTGTATCCACGAAAAGTCACTGCATTGCCCAAAGGAGCAGTTCAGCCAAAGTATGAAGACGCCATGCAATATGAATTTAAAGTGAATGGAGAGCCAGTGGTCCTTCATCTTGGAAAAAATAAACAACTTTTTTCAAAAGATTACAGCGAGACTCATTATTCCCCTGATGGCAGAGAAATTACAACAAACCCCCCGGTTGAGGATCACTGCTATTATCATGGACGCATCGAAAATGATGCTGACTCAACTCGAAGCATCAGTGCATGCAATGGTTTGAAAGGACATTTCAAGCTTCAAGGG…
SVMP	ABE73077.1	TBIU208070	MIQVLLVIICLAVPYQGSSIILESGNVNDYEVVYPRKVTALPKGAVQPKYEDAMQYELKVNGEPVVLHLEKNKGLFSKDYIETHYSPDGRKITTNPPVEDHCYYHGRIQNDADSTASISACNGLKGHFKLQGETYLIEPLKLSNSEAHAVYKYEDVEKEDEAPKMCGVTQNWESYEPIKKASQSNLTPAHQRYIELVIVADHGMFTKYDSNLDTIRTWVHELVNSINEFYRSLNIDVSLTELEIWSNEDLINVQPAAPHTLDSFGKWRERDLLHRIHHDNAMLLTAIDFDEPTIGLAYVGTMCNPKGSTGVVQDHSTINLRVAVTMAHEIGHNLGIHHDTGSCSCGGYSCIMSPVISHEPSKYFSDCSYTQCWDFIMNQKPQCILNKPLRTDTVSTPVS…	ATGATCCAAGTTCTCTTGGTGATTATATGCTTAGCAGTTCCTTATCAAGGGAGCTCTATAATCCTGGAATCTGGGAACGTGAATGATTATGAAGTAGTGTATCCACGAAAAGTCACTGCATTGCCCAAAGGAGCAGTTCAGCCAAAGTATGAAGACGCCATGCAATATGAATTGAAAGTGAATGGAGAGCCAGTGGTCCTTCACCTGGAAAAAAATAAAGGACTTTTTTCAAAAGATTACATTGAGACTCATTATTCCCCTGATGGCAGAAAAATTACAACAAACCCTCCGGTTGAGGATCACTGCTATTATCATGGACGCATCCAGAATGATGCTGACTCAACTGCAAGCATCAGTGCATGCAATGGTTTGAAAGGACATTTCAAGCTTCAAGGGGAG…
SVSP	ASX97875.1	TBIU056679 TBIU065586 TBIU216489	MVLIKVLANLLILQLSYAQKSSELIIGGDECNINEHRFLVALYHSRSRTLLCGGTLINQEWVLSAAHCDGEDIQIKLGMHSKKVPNEDEQKRVPKEKFFCLSSKNYTLWDKDIMLIRLDSPVKNSTHIAPLSLPSSPPSVGSVCRIMGWGRISSTKKTYPDVPHCVNINLLEYEMCRVPYPEFGLPATSRTLCAGILEGGKDTCRGDSGGPLICNGQFQGIASWGDDPCAQPHKPAVYTKVFDHLDWIKSIIAGNTDVSCPP	ATGGTGCTGATCAAAGTGCTAGCAAACCTTCTGATACTACAGCTTTCTTACGCACAAAAATCTTCTGAACTGATCATTGGAGGTGATGAATGTAACATAAATGAACATCGTTTCCTTGTAGCCTTGTATCACTCTAGGTCTAGGACTTTGCTCTGCGGTGGGACTTTGATCAACCAGGAATGGGTGCTCAGCGCTGCACACTGTGACGGGGAAGATATCCAGATAAAGCTTGGTATGCATAGCAAAAAGGTACCAAATGAGGATGAGCAGAAAAGAGTCCCAAAGGAGAAGTTCTTTTGTCTCAGTAGCAAAAACTATACCCTTTGGGACAAGGACATCATGTTGATCAGGCTGGACAGCCCTGTTAAGAACAGTACACACATCGCACCTCTCAGCTTG…
SVSP	KY129936.1	TBIU062706	MVLIRVLANLLILQLSYAQKSSELVVGGDECNINEHRSLAVVYITSGFLCGGTLINQEWVLTAAHCDRGNIHIFLGVHSLKGLRKDKPTRIAKEKFICPNRKKEDEKDKDIMLIRLDSPVSNSEHIAPLSLPSSPPSVGSVCRVMGWGAITSPNETFPDVPHCANINILDYEVCRAAKPELPATSRTLCAGILEGGKGSCYRDSGAPLICNGEIQGIVSWGGDICAQPREPGHYTKVFDYIDWIQSIIAGNTTVNCPP	ATGGTTCTGATCAGAGTGCTAGCAAACCTTCTGATACTACAGCTTTCTTACGCACAAAAGTCTTCTGAACTGGTCGTTGGAGGTGATGAATGTAACATAAATGAACATCGTTCCCTTGCAGTCGTGTATATCACTAGCGGTTTTCTTTGCGGTGGGACTTTGATCAACCAGGAATGGGTGCTCACTGCTGCACACTGCGACAGGGGAAATATACACATATTCCTTGGTGTGCATAGCCTAAAGGGACTACGTAAGGATAAGCCGACAAGAATTGCAAAGGAGAAGTTTATTTGTCCCAATAGGAAAAAAGAAGACGAAAAGGACAAGGACATCATGTTGATCAGGCTGGACAGTCCTGTTAGCAACAGTGAACACATCGCACCTCTCAGCTTGCCTTCC…
SVSP	KY129941.1	TBIU013082	MVLIRVLANLLILQLSYAQKSSELVVGGDECNINEHRSLVAFFNSTGFFCSGTLINEEWVLTAAHCDNTNFQMKLGVHSKKVLNEDEQTRNPKEKFICPNKKNDEVLDKDIMLIKLDSRVSNSEHIVPLSLPSSPPSVGSVCHIMGWGSITPIKVTYPDVPYCAYINLLDDAVCQAGYPELLTEYRTLCAGILEGGKDTCGGDSGGPLICNGQFQGIVSYGAHPCGQGLKPGIYTKVFDYNHWIQSIIAGNTAATCPP	ATGGTGCTGATCAGAGTGCTAGCAAACCTTCTGATACTACAGCTTTCTTACGCACAAAAGTCTTCTGAACTGGTCGTTGGAGGTGATGAATGTAACATAAATGAACATCGTTCCCTTGTAGCCTTCTTTAACTCTACCGGGTTTTTCTGCAGTGGGACTTTGATCAACGAGGAATGGGTGCTCACCGCTGCACACTGCGACAATACAAATTTCCAGATGAAGCTTGGTGTGCATAGCAAAAAGGTACTAAATGAGGATGAGCAGACAAGAAACCCAAAGGAGAAGTTCATTTGTCCCAATAAGAAAAACGATGAAGTACTGGACAAGGACATCATGTTGATCAAGCTGGACAGTCGTGTTAGCAACAGTGAACACATCGTGCCTCTCAGCTTGCCTTCC…
PLA2	TBIU042630	TBIU042630	MRTLWIMAVLLLGVEGSLIQFETLIMKVAKKSGMFWYSNYGCYCGWGGQGRPQDATDRCCFVHDCCYGKVTGCDPKLDVYSFSEENGDIVCGGDDPCKKEVCECDRAAAICFRDNLKTYK KIYMAYPDIFCSSKSEKC*	ATGAGGACTCTCTGGATAATGGCCGTGTTGCTGCTGGGCGTCGAGGGGAGCCTGATTCAATTTGAGACGCTGATCATGAAAGTGGCGAAGAAAAGCGGTATGTTTTGGTACAGCAATTATGGATGCTACTGCGGCTGGGGGGGCCAAGGCCGGCCACAGGACGCCACTGACCGCTGCTGCTTTGTGCATGACTGCTGTTACGGAAAAGTGACCGGCTGTGACCCCAAATTGGACGTCTATTCCTTCAGCGAGGAGAACGGGGATATTGTCTGCGGAGGGGACGACCCGTGCAAGAAGGAGGTTTGTGAGTGCGATAGGGCTGCGGCAATCTGCTTCCGAGACAATCTGAAGACATACAAGAAAATATATATGGCTTACCCGGATATTTTTTGCTCGTCA…
PLA2	TBIU042629	TBIU042629	RSGFGRMRTLWIMAVLLLGVEGNLLQFNK MIKVETGKNAIPFYAFYGCYCGWGGQGKPKDGTDRCCFVHDCCYEKVTGCDPKWDDYTYSWK DGDIVCGGDDPCKKEVCECDRAAAICFRDNLKTYK KRYMAYPDILCSSKSEKC*	ATGAGGACTCTCTGGATAATGGCCGTGTTGCTGCTGGGCGTCGAGGGGAACCTGCTGCAATTCAACAAGATGATCAAGGTAGAGACGGGGAAAAACGCTATTCCCTTCTATGCCTTTTACGGCTGCTACTGTGGCTGGGGGGGCCAAGGCAAGCCAAAGGACGGCACAGACCGCTGCTGCTTTGTGCACGACTGCTGTTACGAAAAAGTGACCGGCTGCGACCCCAAATGGGACGACTACACCTACAGCTGGAAGGACGGGGATATCGTCTGTGGAGGGGACGACCCGTGCAAGAAGGAGGTTTGTGAGTGCGATAGGGCTGCGGCAATCTGCTTCCGAGACAATCTGAAGACGTACAAGAAAAGATATATGGCTTACCCGGATATTCTTTGCTCGTCA…
PLA2	TBIU184045	TBIU184045	RGLLIPRSGFGRMRTLWIMAVLLLGVEGNLLQFNKMIK VETGKNAIPFYAFYGCYCGWGGRGRPKDGTDRCCFVHDCCYGKLPNCDTKWDIYSYSLKDGYITCGKGTWCEKQICECDRVAAECLRRNLSTYKKAYMFYLDSKCKEESEPC	ATGAGGACTCTCTGGATAATGGCCGTGTTGCTGCTGGGCGTCGAGGGGAACCTGCTGCAATTCAACAAGATGATCAAGGTAGAGACGGGGAAAAACGCTATTCCCTTCTATGCCTTTTACGGCTGCTACTGCGGCTGGGGGGGCCGAGGCCGGCCAAAGGACGGCACAGACCGCTGCTGCTTTGTGCACGACTGCTGTTACGGAAAACTGCCCAACTGCGACACCAAATGGGACATCTATTCCTACAGCTTGAAGGATGGGTATATCACCTGCGGAAAGGGCACCTGGTGCGAGAAACAGATTTGTGAGTGCGACAGGGTCGCGGCAGAATGCCTCAGAAGGAATCTGAGCACGTACAAGAAAGCATATATGTTTTACCTGGACTCAAAATGCAAGGAG…
M-LAO	AB072392.1	TBIU004258 TBIU011066	MNVFFMFSLLFLAALGSCADDRNPLEECFRETDYEEFLEIARNGLKATSNPKHVVIVGAGMSGLSAAYVLSGAGHQVTVLEASERAGGRVRTYRNDKEGWYANLGPMRLPEKHRIVREYIRKFGLQLNEFSQENDNAWYFIKNIRKRVGEVKKDPGVLKYPVKPSEEGKSAGQLYEESLGKVVEELKRTNCSYILNKYDTYSTKEYLLKEGNLSPGAVDMIGDLMNEDSGYYVSFPESLRHDDIFAYEKRFDEIVGGMDKLPTSMYRAIEEKVHLNAQVIKIQKNAEKVTVVYQTPAKEMASVTADYVIVCTTSRATRRIKFEPPLPPKKAHALRSVHYRSGTKIFLTCTKKFWEDEGIHGGKSTTDLPSRFIYYPNHNFTSGVGVIIAYGIGDDANFF…	ATGAATGTCTTCTTTATGTTCTCACTGCTGTTCTTGGCTGCCTTGGGAAGCTGTGCAGATGACAGAAACCCCCTAGAGGAATGCTTCCGAGAAACTGACTATGAAGAATTTCTAGAGATCGCCAGAAATGGTCTGAAAGCGACATCAAACCCAAAACATGTTGTGATTGTAGGTGCAGGAATGTCTGGGCTTAGTGCAGCCTATGTTCTTTCAGGGGCTGGACATCAGGTGACAGTTCTTGAAGCCAGTGAACGTGCGGGAGGACGAGTGAGGACTTATCGAAATGACAAAGAAGGCTGGTATGCCAATCTCGGGCCCATGCGTTTACCTGAGAAACACAGGATTGTCCGGGAATATATCAGAAAGTTTGGTCTGCAGTTGAATGAATTTTCTCAGGAA…
CTL	TBIU072049	TBIU072049	MGRFVFLSLGWLVVSLSLSGTAADAQCPSRWSSYNGHCYRVFMEKRRSWHEAEMICREQGEGSHLASIHSREESDYVGWLVSLYVSIFHVWIGLADQWKNHNWAWSDGSRFQYTSWKLGEPNNFLWREHCVALWSFLRYRKWNDESCKMKRYFICKFQPQSEGSTW*	ATGGGGCGATTCGTCTTTCTGAGTCTCGGCTGGCTGGTCGTGTCCCTCTCTCTAAGTGGAACTGCAGCTGATGCCCAATGCCCCTCCCGTTGGTCCTCCTATAATGGGCATTGCTACAGGGTCTTCATGGAAAAACGCAGGAGCTGGCATGAAGCAGAGATGATCTGCAGGGAACAGGGGGAAGGCAGCCACCTCGCCTCCATCCATAGCCGGGAAGAGTCCGATTACGTGGGCTGGTTGGTCTCCCTCTATGTCAGCATTTTCCATGTCTGGATCGGGCTGGCTGATCAATGGAAGAATCACAACTGGGCGTGGAGTGATGGCTCCAGGTTCCAGTACACATCCTGGAAACTAGGAGAACCCAACAACTTTCTCTGGAGAGAGCACTGCGTTGCACTG…
CTL	TBIU000388	TBIU000388	MEPLCLRPRPENYRCPVNWLPVSGKCYRIFSERKTWDDAERSCRRFQPGCHLASIHSRADSDDLAEYIKDFMVFADHVWIGLRDPNKDYNWEWTDKSKTNYLPWKQNQPDHWNNKEFCVEIVHNSGFRWWNDRDCSDPRPFLCQCPY*	ATGGAGCCACTCTGTCTGAGGCCAAGACCCGAAAACTATCGTTGTCCTGTCAATTGGCTCCCCGTGAGTGGAAAATGCTATAGGATCTTCAGTGAACGGAAGACATGGGACGATGCAGAGAGGTCCTGCAGGAGATTCCAGCCAGGCTGCCACTTGGCCTCGATCCATAGCAGGGCTGACTCAGATGACTTGGCTGAGTACATCAAGGACTTTATGGTATTTGCAGACCATGTCTGGATCGGCCTGCGGGATCCGAATAAGGACTACAACTGGGAGTGGACAGACAAATCTAAAACCAACTACCTACCCTGGAAGCAAAATCAACCCGATCACTGGAATAACAAGGAGTTCTGCGTTGAGATCGTGCACAATTCAGGGTTTCGCTGGTGGAATGATAGG…
CRISP	AY093955.1	TBIU143411 TBIU100106 TBIU084201 TBIU031921 TBIU031919	MIVFILLSLAAVLRQSFGNVDFNSESPRNPGKQQEIVNIHNSFRRSVRPTARNMLKMEWYSEAASNAERWAYQCAYDHSPRSSRILNGIQCGENIFMASDPWAWTSIIQDWYDEYRNFVYGVGANPPDSVTGHYTQIVWYKSYLVGCAAAYCPSSLYNYFYVCQYCPAGNIQGSTSTPYASGPTCADCPSNCDNGLCTNPCTHKDDYNNCNSLVSDCQSDWDKSHCPATCFCKNKII*	ATGATTGTCTTCATCTTGCTAAGTCTTGCTGCAGTGCTGCGACAGTCTTTTGGAAACGTTGATTTTAATTCCGAGTCACCCAGGAATCCAGGAAAACAACAGGAGATTGTTAACATACACAATTCTTTTAGGAGATCTGTGAGACCAACTGCTCGCAACATGCTAAAAATGGAATGGTATTCTGAAGCTGCTTCAAATGCAGAACGTTGGGCGTATCAATGTGCTTATGATCACAGTCCACGCTCTTCAAGAATTCTTAATGGAATACAATGTGGTGAAAATATATTCATGGCTAGTGATCCCTGGGCATGGACTAGTATCATCCAGGATTGGTATGATGAATACAGAAATTTTGTATACGGCGTTGGAGCAAACCCACCAGATTCTGTTACTGGCCAT…
VEGF	AB829336.1	TBIU177652 TBIU011074 TBIU193902	MAAYLLAVAILFCIQGWPSGTVQGQVMPFMEVFKRSVCQTRETLVPVLEEHPSEIADLFKPSCATVLRCGGCCSDESLACTAVGKRSVGREILRVDPRKGTSKIEVMQFTEHTDCECRPRSRSGVDSGKRKRNPEEGEPRAKFPFV*	ATGGCTGCATACCTGCTGGCAGTTGCCATCCTCTTCTGCATCCAGGGCTGGCCATCAGGGACAGTGCAGGGACAAGTGATGCCCTTTATGGAAGTGTTCAAGCGCAGCGTCTGCCAGACCAGGGAGACGCTAGTGCCCGTCCTCGAAGAGCACCCCAGTGAAATTGCCGACCTCTTCAAGCCCTCCTGTGCCACCGTGTTGCGATGCGGCGGCTGCTGCAGCGACGAAAGCCTCGCGTGCACCGCTGTGGGAAAGCGCTCCGTCGGTCGGGAGATCTTGCGGGTGGATCCTCGCAAGGGGACTTCGAAGATAGAGGTGATGCAATTCACGGAGCACACAGACTGTGAATGCAGGCCTCGATCAAGAAGCGGGGTGGACAGCGGGAAGCGCAAGAGGAAC…

## Sheet: Supplementary TableS6
Supplementary Table S6. Oligo list used for cloning of target venom proteins.
Primer Name	Sequence
SVMP_cand1_ATG	ATGATCCAAGTTCTCTTGGTAACTATATGCTTAG
SVMP_cand1_TAA	YTAGKAGGCTSTAKYCACATCAACAC
SVMP_cand2_ATG	ATGATCCAAGTTCTCTTGGTRAYTATATGCTTAGC
SVMP_cand2_TAA	TTAGCCATAGAAGCCATTTCTGGGA
SerPrt_cand1_ATG	ATGGTGCTGATCAGAGTGCTAGCAAACC
SerPrt_cand1_TGA	TCACGGGGGGCAGGACGCATCT
SerPrt_cand2_ATG	ATGGTTCTGATCAGAGTGCTAGCAAACC
SerPrt_cand2_TGA	TCACGGGGGGCAATTCACAGT
SerPrt_cand1_ATG	ATGGTGCTGATCAGAGTGCTAGCAAACC
SerPrt_cand3_TGA	TCACGGGGGGCAAGTTGCAGCT
PLA2_cand1_ATG	ATGAGGACTCTCTGGATAATGGC
PLA2_cand1_TAA	TTAGCATTTCTCTGACTTTGACGAG
PLA2_cand2_TAA	TTAGCATGGCTCTGATTCCTCCT
M-LAO_cand1_ATG	ATGTTCTCACTGCTGTTCTTGGC
M-LAO_cand1_TGA	TCATTGCTCAGAAGCACGATTCAC
M-LAO_cand1_ATG	ATGTCAGCAAATGTTCAGGTTATGTTCTC
Cys-rich_cand1_ATG	ATGATTGTCTTCATCTTGCTAAGTCTTG
Cys-rich_cand1_TAG	CTATATTATTTTATTCTTGCAGAAACAAGTAGCAG
CTL_cand1_ATG	ATGGGGCGATTCGTCTTTCTGAGT
CTL_cand1_TGA	TCACCAGGTGCTCCCCTCAC
CTL_cand2_ATG	ATGGAGCCACTCTGTCTGAGG
CTL_cand2_TGA	CTAGTATGGGCACTGGCAGAGAA
VEGF_cand1_ATG	ATGGCTGCATACYTGCTGGC
VEGF_cand1_TGA	TCAGACAAAGGGGAACTTGGCT
